# Supplementary material for: Transcriptomic Analysis Shows Decreased Cortical Expression of NR4A1, NR4A2 and RXRB in Schizophrenia and Provides Evidence for Nuclear Receptor Dysregulation
Source: PLoS One. 2016 Dec 16;11(12):e0166944. doi: 10.1371/journal.pone.0166944 (PMC5161508; doi:10.1371/journal.pone.0166944)
Supplement: S1 Table — (XLSX) [file pone.0166944.s006.xlsx]

## Sheet: Table S1
Gene	Age		pH		PMI		RIN
	r-value	p-value	r-value	p-value	r-value	p-value	r-value	p-value
NR4A1/ Nur77	-0.419	3 x 10-4	0.217	0.069	0.139	0.249	0.075	0.537
NR4A2/Nurr1	-0.515	4 x 10-6	0.519	4 x 10-6	0.058	0.629	0.247	0.037
NR4A3/Nor1	-0.33	0.005	0.067	0.576	0.136	0.257	-0.02	0.866
KLF4˄	-0.122	0.313	-0.087	0.469	-0.135	0.261	0.04	0.741
RARA	-0.126	0.299	-0.301	0.011	-0.288	0.015	-0.209	0.082
RARB	0.006	0.962	-0.088	0.478	0.219	0.073	-0.183	0.136
RARG	0.15	0.229	-0.302	0.014	0.085	0.495	-0.43	3 x 10-4
RXRA	0.101	0.41	-0.31	0.01	-0.017	0.888	-0.225	0.063
RXRB˄	0.093	0.446	-0.157	0.198	0.101	0.407	-0.475	4 x 10-5
RXRG	0.093	0.446	-0.375	0.001	-0.192	0.111	-0.245	0.041
˄Log10 transformed data
