# Supplementary material for: Transcriptomic Analysis Shows Decreased Cortical Expression of NR4A1, NR4A2 and RXRB in Schizophrenia and Provides Evidence for Nuclear Receptor Dysregulation
Source: PLoS One. 2016 Dec 16;11(12):e0166944. doi: 10.1371/journal.pone.0166944 (PMC5161508; doi:10.1371/journal.pone.0166944)
Supplement: S2 Table — a. EdgeR DE analysis using only common dispersion. b. EdgeR DE analysis using df = 350 equating to prion.n = 10. c. EdgeR DE analysis using df = 175 equating to prion.n = 5. d. EdgeR DE analysis using df = 70 equating to prion.n = 2. e. EdgeR DE analysis using current defaults (df = 10). (ZIP) [file pone.0166944.s007.zip]

Archive with 5 entries (5 files):
- S2e Table.xlsx
- S2d Table.xlsx
- S2c Table.xlsx
- S2b Table.xlsx
- S2a Table.xlsx
