# Supplementary material for: Transcriptomic Analysis Shows Decreased Cortical Expression of NR4A1, NR4A2 and RXRB in Schizophrenia and Provides Evidence for Nuclear Receptor Dysregulation
Source: PLoS One. 2016 Dec 16;11(12):e0166944. doi: 10.1371/journal.pone.0166944 (PMC5161508; doi:10.1371/journal.pone.0166944)
Supplement: S2 Table — a. EdgeR DE analysis using only common dispersion. b. EdgeR DE analysis using df = 350 equating to prion.n = 10. c. EdgeR DE analysis using df = 175 equating to prion.n = 5. d. EdgeR DE analysis using df = 70 equating to prion.n = 2. e. EdgeR DE analysis using current defaults (df = 10). (ZIP) [file pone.0166944.s007.zip › S2e Table.xlsx]

## Sheet: Table S2e
Gene	logFC	logCPM	LR	p-value	FDR
NR4A1	-1.13238	3.19801	23.2347	1.434 x 10-6	0.0235429
KLF4	-0.989953	1.23068	21.2894	3.949 x 10-6	0.0235429
EIF2AP4	1.07447	-0.20841	21.2458	4.040 x 10-6	0.0235429
PAPOLB	0.89228	-0.16076	18.7	1.530 x 10-5	0.0668635
RTN4R	-0.684659	2.10997	18.0293	2.175 x 10-5	0.0760602
PPP1R3B	0.660915	0.943597	17.058	3.626 x 10-5	0.0905921
ADAMTS9-AS2	0.528498	2.76946	16.8306	4.087 x 10-5	0.0905921
ZNF610	0.399285	2.29189	16.3023	5.400 x 10-5	0.0905921
OAS2	-0.669133	1.83351	16.281	5.461 x 10-5	0.0905921
COL5A3	-0.548318	3.85595	16.0628	6.127 x 10-5	0.0905921
FAM59B	-0.471105	3.29733	15.8939	6.700 x 10-5	0.0905921
GABRE	1.20043	0.884943	15.8302	6.929 x 10-5	0.0905921
ARRDC3	0.638102	4.56969	15.8173	6.976 x 10-5	0.0905921
MMD2	-0.490367	3.22698	15.7433	7.254 x 10-5	0.0905921
RP11-499P20.2.1	0.59128	1.13191	15.5435	8.063 x 10-5	0.0939755
DUSP1	-0.702419	4.02809	15.3495	8.934 x 10-5	0.094567
GBAP1	-0.569319	2.26802	15.2951	9.195 x 10-5	0.094567
CRISPLD1	0.603062	2.10367	15.0436	1.051 x 10-4	0.0961226
ZNF385A	-0.491629	3.10244	14.9784	1.088 x 10-4	0.0961226
ALDH1L2	0.369116	3.55746	14.9575	1.100 x 10-4	0.0961226
RP11-933H2.4.1	0.547662	1.87951	14.8107	1.189 x 10-4	0.0989506
