# Supplementary material for: Transcriptomic Analysis Shows Decreased Cortical Expression of NR4A1, NR4A2 and RXRB in Schizophrenia and Provides Evidence for Nuclear Receptor Dysregulation
Source: PLoS One. 2016 Dec 16;11(12):e0166944. doi: 10.1371/journal.pone.0166944 (PMC5161508; doi:10.1371/journal.pone.0166944)
Supplement: S2 Table — a. EdgeR DE analysis using only common dispersion. b. EdgeR DE analysis using df = 350 equating to prion.n = 10. c. EdgeR DE analysis using df = 175 equating to prion.n = 5. d. EdgeR DE analysis using df = 70 equating to prion.n = 2. e. EdgeR DE analysis using current defaults (df = 10). (ZIP) [file pone.0166944.s007.zip › S2d Table.xlsx]

## Sheet: Table S2d
Gene	logFC	logCPM	LR	p-value	FDR
NR4A1	-1.134	3.19801	35.7468	2.247 x 10-9	3.928 x 10-5
EIF2AP4	1.0649	-0.20841	30.8539	2.782 x 10-8	1.814 x 10-4
KLF4	-0.990545	1.23068	30.636	3.113 x 10-8	1.814 x 10-4
GABRE	1.19379	0.884943	27.3012	1.741 x 10-7	7.610 x 10-4
HILPDA	1.35525	2.26936	25.6907	4.008 x 10-7	1.401 x 10-3
PAPOLB	0.895455	-0.16076	24.8544	6.183 x 10-7	1.802 x 10-3
RGS1	-1.18424	1.9654	20.7016	5.367 x 10-6	0.0134047
RTN4R	-0.684498	2.10997	20.3498	6.450 x 10-6	0.0140958
CLEC3B	-0.969162	0.506835	19.7871	8.656 x 10-6	0.0168157
DUSP1	-0.701968	4.02809	19.4047	1.057 x 10-7	0.0184875
AC099654.13	-1.40543	0.378961	19.1266	1.223 x 10-5	0.0194426
OAS2	-0.667964	1.83351	18.7588	1.483 x 10-5	0.0199026
ADAMTS9	0.94057	3.36222	18.5745	1.634 x 10-5	0.0199026
SERPINA3	2.21937	2.30161	18.3769	1.812 x 10-5	0.0199026
PPP1R3B	0.660805	0.943597	18.3401	1.848 x 10-5	0.0199026
ARRDC3	0.637883	4.56969	18.2856	1.901 x 10-5	0.0199026
SLC38A5	-0.73024	1.57308	18.232	1.956 x 10-5	0.0199026
CP	1.39695	2.02153	18.1243	2.069 x 10-5	0.0199026
AC112229.7.1	0.76398	-0.25138	18.0401	2.163 x 10-5	0.0199026
FOS	-0.78693	3.87528	17.8512	2.389 x 10-5	0.0208809
RP1-140C12.2.1	-0.766301	0.130332	17.6655	2.634 x 10-5	0.0213513
RP11-347C12.2.1	0.787506	0.672465	17.5987	2.728 x 10-5	0.0213513
HES1	-0.733624	1.46932	17.5402	2.813 x 10-5	0.0213513
SOCS3	1.50697	0.919767	17.4562	2.940 x 10-5	0.0213513
SNORD116-24	0.641578	4.92161	17.3844	3.053 x 10-5	0.0213513
MTND2P28	2.41469	5.41453	16.649	4.497 x 10-5	0.0286897
VCAM1	-0.770513	0.753277	16.5833	4.656 x 10-5	0.0286897
MIR1255A	0.838571	-0.0648856	16.5668	4.697 x 10-5	0.0286897
ZNF442	0.646865	0.891554	16.4659	4.953 x 10-5	0.0286897
CRISPLD1	0.602271	2.10367	16.4302	5.047 x 10-5	0.0286897
CCNA2	0.671082	0.504932	16.4154	5.087 x 10-5	0.0286897
GNRHR	0.615906	1.45032	16.203	5.690 x 10-5	0.0301809
RP11-50D9.3.1	0.62305	1.15489	16.2009	5.697 x 10-5	0.0301809
TMEM240	-0.727693	-0.0346903	15.9724	6.427 x 10-5	0.0326573
COL5A3	-0.548309	3.85595	15.9401	6.538 x 10-5	0.0326573
C9orf84	0.627304	2.2175	15.8396	6.894 x 10-5	0.0327944
RP4-599G15.3.1	0.696299	0.73595	15.827	6.940 x 10-5	0.0327944
GBAP1	-0.56928	2.26802	15.695	7.442 x 10-5	0.0334525
RP11-499P20.2.1	0.591277	1.13191	15.6898	7.462 x 10-5	0.0334525
ADAMTS9-AS2	0.528271	2.76946	15.3618	8.876 x 10-5	0.0387962
SDIM1	-0.633452	2.56359	15.2022	9.659 x 10-5	0.0411874
AC011995.1.1	-0.630966	1.29669	15.064	1.039 x 10-4	0.0429515
C19orf26	-0.760172	0.0512454	14.9494	1.104 x 10-4	0.0429515
ARC	-0.766036	2.62193	14.9233	1.120 x 10-4	0.0429515
ETV4	-0.68604	-0.166914	14.909	1.128 x 10-4	0.0429515
NMI	0.666499	0.230941	14.8826	1.144 x 10-4	0.0429515
OSMR	0.785899	2.69232	14.8375	1.172 x 10-4	0.0429515
AC055740.1	-0.809963	1.27459	14.8256	1.179 x 10-4	0.0429515
RP11-933H2.4.1	0.547592	1.87951	14.6811	1.273 x 10-4	0.0447326
LCAT	-0.691571	0.258443	14.672	1.279 x 10-4	0.0447326
AL121959.1	-0.971468	3.52821	14.6087	1.323 x 10-4	0.0453544
AC010975.1.1	0.612693	0.420205	14.2742	1.580 x 10-4	0.0531274
STAG3L3	-0.756195	0.212506	14.0972	1.736 x 10-4	0.0572648
FLRT1	-0.570954	2.21047	14.0594	1.771 x 10-4	0.0573455
MMD2	-0.49135	3.22698	13.8823	1.946 x 10-4	0.0617854
CASKIN1	-0.606696	2.91802	13.8509	1.979 x 10-4	0.0617854
HMG20B	-0.576318	0.622476	13.7982	2.035 x 10-4	0.0624276
RP11-443O13.3.1	0.635146	0.131159	13.6892	2.157 x 10-4	0.0650175
ZNF385A	-0.491495	3.10244	13.5191	2.361 x 10-4	0.0699764
C10orf10	0.732137	2.68206	13.4144	2.497 x 10-4	0.0718085
PTRHD1	0.604075	1.51254	13.408	2.505 x 10-4	0.0718085
DUSP5	-0.51366	2.38534	13.3194	2.627 x 10-4	0.0732326
FAM59B	-0.472033	3.29733	13.3107	2.639 x 10-4	0.0732326
AC018890.6.1	0.668478	-0.291322	13.2374	2.744 x 10-4	0.0749647
TAS2R12	0.721079	0.756413	13.1938	2.809 x 10-4	0.0755485
ADRA1D	-0.648806	0.238147	13.1476	2.879 x 10-4	0.0762604
PRELID2	0.494368	2.31241	13.1052	2.945 x 10-4	0.0768395
SCARNA14	0.814176	0.0596193	13.0448	3.041 x 10-4	0.0781939
ABCC12	-0.55143	2.16998	12.9104	3.268 x 10-4	0.0812331
WNT7A	-0.498594	1.87789	12.9097	3.269 x 10-4	0.0812331
DUSP4	-0.667365	2.90401	12.8925	3.299 x 10-4	0.0812331
AP000936.1.1	-0.770722	-0.22712	12.8289	3.413 x 10-4	0.0828771
ARL4A	0.526395	2.94761	12.7501	3.560 x 10-4	0.0852553
RP11-364P2.2.1	-0.621205	-0.226003	12.6991	3.658 x 10-4	0.0864298
RP11-238K6.1.1	0.709933	-0.150003	12.6153	3.826 x 10-4	0.0891862
RP11-54F2.1.1	-0.512296	2.5772	12.3963	4.302 x 10-4	0.0989578
