# Supplementary material for: Transcriptomic Analysis Shows Decreased Cortical Expression of NR4A1, NR4A2 and RXRB in Schizophrenia and Provides Evidence for Nuclear Receptor Dysregulation
Source: PLoS One. 2016 Dec 16;11(12):e0166944. doi: 10.1371/journal.pone.0166944 (PMC5161508; doi:10.1371/journal.pone.0166944)
Supplement: S2 Table — a. EdgeR DE analysis using only common dispersion. b. EdgeR DE analysis using df = 350 equating to prion.n = 10. c. EdgeR DE analysis using df = 175 equating to prion.n = 5. d. EdgeR DE analysis using df = 70 equating to prion.n = 2. e. EdgeR DE analysis using current defaults (df = 10). (ZIP) [file pone.0166944.s007.zip › S2c Table.xlsx]

## Sheet: Table S2c
Gene	logFC	logCPM	LR	p-value	FDR
NR4A1	-1.13526	3.19801	45.4995	1.527 x 10-11	2.669 x 10-7
HILPDA	1.35105	2.26936	38.0736	6.813 x 10-10	4.815 x 10-6
GABRE	1.18823	0.884943	37.6971	8.263 x 10-10	4.815 x 10-6
KLF4	-0.99074	1.23068	36.3332	1.663 x 10-9	7.269 x 10-6
EIF2AP4	1.06143	-0.20841	34.7378	3.772 x 10-9	1.319 x 10-5
SERPINA3	2.20051	2.30161	31.5942	1.900 x 10-8	4.980 x 10-5
RGS1	-1.18771	1.9654	31.5006	1.994 x 10-8	4.980 x 10-5
AC099654.13	-1.39762	0.378961	30.586	3.194 x 10-8	6.980 x 10-5
SOCS3	1.51298	0.919767	29.6078	5.289 x 10-8	1.027 x 10-4
CP	1.39429	2.02153	29.0199	7.164 x 10-8	1.248 x 10-4
MTND2P28	2.41307	5.41453	28.8419	7.854 x 10-8	1.248 x 10-4
PAPOLB	0.896468	-0.16076	27.0187	2.105 x 10-7	2.936 x 10-4
CLEC3B	-0.967015	0.506835	26.4937	2.644 x 10-7	3.556 x 10-4
ADAMTS9	0.941016	3.36222	25.6844	4.021 x 10-7	5.021 x 10-4
FOS	-0.787245	3.87528	22.5947	2.000 x 10-6	2.331 x 10-3
AL121959.1	-0.973851	3.52821	21.9987	2.728 x 10-6	2.946 x 10-3
DUSP1	-0.701693	4.02809	21.9049	2.865 x 10-6	2.946 x 10-3
RTN4R	-0.684426	2.10997	21.4627	3.608 x 10-6	3.455 x 10-3
RP11-347C12.2.1	0.789442	0.672465	21.3862	3.755 x 10-6	3.455 x 10-3
SLC38A5	-0.73061	1.57308	21.1438	4.261 x 10-6	3.725 x 10-3
MTRNR2L1	-2.69417	10.8144	20.9274	4.770 x 10-6	3.971 x 10-3
MIR1255A	0.833201	-0.0648856	20.6758	5.440 x 10-6	4.323 x 10-3
HES1	-0.732662	1.46932	20.4861	6.007 x 10-6	4.566 x 10-3
VCAM1	-0.772083	0.753277	20.2619	6.753 x 10-6	4.919 x 10-3
AC055740.1	-0.818097	1.27459	20.0027	7.733 x 10-6	5.296 x 10-3
OAS2	-0.667394	1.83351	19.9678	7.876 x 10-6	5.296 x 10-3
RP1-140C12.2.1	-0.763752	0.130332	19.8571	8.345 x 10-6	5.404 x 10-3
OSMR	0.785676	2.69232	19.6304	9.396 x 10-6	5.583 x 10-3
ARRDC3	0.637764	4.56969	19.6211	9.442 x 10-6	5.583 x 10-3
ARC	-0.767621	2.62193	19.5935	9.579 x 10-6	5.583 x 10-3
AC112229.7.1	0.7644	-0.25138	19.4865	1.013 x 10-5	5.714 x 10-3
SNORD116-24	0.641526	4.92161	19.1924	1.182 x 10-5	6.457 x 10-3
PPP1R3B	0.660761	0.943597	18.8496	1.414 x 10-5	7.493 x 10-3
RP4-599G15.3.1	0.699567	0.73595	18.1859	2.004 x 10-5	0.0103026
C19orf26	-0.760427	0.0512454	18.0367	2.167 x 10-5	0.0108236
TMEM240	-0.730857	-0.0346903	17.7239	2.554 x 10-5	0.0124031
CCNA2	0.670245	0.504932	17.5999	2.726 x 10-5	0.0126131
C10orf10	0.731543	2.68206	17.588	2.743 x 10-5	0.0126131
C9orf84	0.627991	2.2175	17.5397	2.814 x 10-5	0.0126131
ANKRD20A8P	-0.928853	0.38835	17.4361	2.971 x 10-5	0.0128615
ZNF442	0.645414	0.891554	17.3633	3.087 x 10-5	0.0128615
STAG3L3	-0.751807	0.212506	17.3618	3.090 x 10-5	0.0128615
SDIM1	-0.632559	2.56359	17.236	3.301 x 10-5	0.0134224
CRISPLD1	0.60192	2.10367	17.0504	3.640 x 10-5	0.0144634
GNRHR	0.616084	1.45032	16.9791	3.779 x 10-5	0.0145664
RP11-50D9.3.1	0.623196	1.15489	16.9525	3.833 x 10-5	0.0145664
TAS2R12	0.722207	0.756413	16.85	4.045 x 10-5	0.0150476
SCARNA14	0.794499	0.0596193	16.5513	4.735 x 10-5	0.0168599
RP11-274H2.5.1	0.780397	-0.209757	16.5406	4.762 x 10-5	0.0168599
AC011995.1.1	-0.631331	1.29669	16.4915	4.887 x 10-5	0.0168599
LCAT	-0.692945	0.258443	16.4456	5.007 x 10-5	0.0168599
AP000936.1.1	-0.767863	-0.22712	16.4426	5.015 x 10-5	0.0168599
DUSP4	-0.668685	2.90401	16.2954	5.419 x 10-5	0.0177577
NMI	0.666779	0.230941	16.2727	5.485 x 10-5	0.0177577
ANKRD26P3	-0.81117	1.63023	16.1944	5.716 x 10-5	0.0181703
ETV4	-0.688171	-0.166914	16.0963	6.020 x 10-5	0.0187943
COL5A3	-0.548305	3.85595	15.8883	6.719 x 10-5	0.0201764
CASKIN1	-0.607652	2.91802	15.8767	6.760 x 10-5	0.0201764
GBAP1	-0.569263	2.26802	15.8618	6.814 x 10-5	0.0201764
RP11-159J3.1.1	-0.752	0.156939	15.8314	6.924 x 10-5	0.0201764
RP11-499P20.2.1	0.591276	1.13191	15.7441	7.251 x 10-5	0.0207826
CA12	0.757993	0.335604	15.5075	8.218 x 10-5	0.0231731
RP11-238K6.1.1	0.710042	-0.150003	15.4678	8.392 x 10-5	0.0232887
AC068542.1	-0.985369	2.6873	15.4183	8.615 x 10-5	0.0235336
PTRHD1	0.605212	1.51254	15.1175	1.010 x 10-4	0.0271725
FLRT1	-0.571579	2.21047	14.9804	1.086 x 10-4	0.0287765
AC010975.1.1	0.612999	0.420205	14.8516	1.163 x 10-4	0.0297292
ADRA1D	-0.649324	0.238147	14.8285	1.177 x 10-4	0.0297292
ADAMTS9-AS2	0.528187	2.76946	14.8193	1.183 x 10-4	0.0297292
AC015845.1	-0.751271	4.57687	14.808	1.190 x 10-4	0.0297292
RP11-443O13.3.1	0.635809	0.131159	14.7708	1.214 x 10-4	0.0298939
AC018890.6.1	0.671875	-0.291322	14.7062	1.256 x 10-4	0.0305056
RP11-933H2.4.1	0.547565	1.87951	14.6309	1.308 x 10-4	0.031314
RP11-386M24.6.1	0.6945	0.111673	14.546	1.368 x 10-4	0.0323143
HBB	0.735391	3.53648	14.4511	1.438 x 10-4	0.0332266
ISG15	-0.663949	0.494404	14.4434	1.444 x 10-4	0.0332266
CD163	0.808147	1.66393	14.3856	1.489 x 10-4	0.0338164
NOC4L	-0.668654	0.184183	14.3393	1.526 x 10-4	0.0342133
FAM115C	0.640102	0.636216	14.263	1.590 x 10-4	0.0351774
LINC00473	-0.581971	2.47913	14.1838	1.658 x 10-4	0.0362316
LOXHD1	-0.614372	0.875151	14.0334	1.796 x 10-4	0.0387625
ABCC12	-0.551919	2.16998	13.9136	1.914 x 10-4	0.0404116
HMG20B	-0.576445	0.622476	13.9092	1.919 x 10-4	0.0404116
IFI44L	-0.622806	2.61652	13.8198	2.012 x 10-4	0.0418779
SNORD115-48	0.596331	3.52079	13.5378	2.338 x 10-4	0.0480907
RP11-728K20.1.1	0.919447	-0.563794	13.422	2.487 x 10-4	0.0502042
SNORD6	0.605951	1.26476	13.4084	2.505 x 10-4	0.0502042
ARL4A	0.526453	2.94761	13.392	2.527 x 10-4	0.0502042
DUSP5	-0.513663	2.38534	13.276	2.688 x 10-4	0.0526999
RP11-364P2.2.1	-0.62255	-0.226003	13.2589	2.713 x 10-4	0.0526999
MMD2	-0.491705	3.22698	13.217	2.774 x 10-4	0.0529636
IL1R1	0.55691	1.70055	13.1862	2.820 x 10-4	0.0529636
RP6-201G10.2.1	0.626268	0.0240105	13.1727	2.841 x 10-4	0.0529636
TMEM221	-0.605861	0.260978	13.168	2.848 x 10-4	0.0529636
MMP17	-0.579782	1.99943	13.0363	3.055 x 10-4	0.0560656
RP11-252P19.3.1	-0.538104	2.13559	13.022	3.079 x 10-4	0.0560656
ZNF385A	-0.491444	3.10244	12.9824	3.144 x 10-4	0.0566735
GPT	-0.617357	-0.131777	12.9083	3.271 x 10-4	0.0583596
RP11-503E24.2.1	0.572285	0.677267	12.8782	3.324 x 10-4	0.0587059
RP11-54F2.1.1	-0.512251	2.5772	12.7933	3.479 x 10-4	0.0603269
CTC-359D24.3.1	0.631351	-0.284254	12.7898	3.485 x 10-4	0.0603269
RGPD4	-0.910092	-0.381115	12.721	3.616 x 10-4	0.0616727
RPSAP53	-0.837755	0.122834	12.7119	3.633 x 10-4	0.0616727
PRELID2	0.494453	2.31241	12.6733	3.709 x 10-4	0.0623525
SNORD113-1	0.805068	0.606667	12.5623	3.936 x 10-4	0.0646351
GAL3ST4	-0.600611	0.46859	12.5593	3.942 x 10-4	0.0646351
DLK2	-0.606106	0.0570925	12.5383	3.987 x 10-4	0.0646351
SNORD15B	0.658272	6.96494	12.5356	3.993 x 10-4	0.0646351
SNORA40	0.647057	0.0995346	12.4924	4.086 x 10-4	0.065448
CSDA	0.607818	2.52732	12.4616	4.154 x 10-4	0.065448
WNT7A	-0.498307	1.87789	12.4551	4.169 x 10-4	0.065448
FAM59B	-0.472347	3.29733	12.44	4.202 x 10-4	0.065448
B4GALNT3	-0.519895	1.87881	12.4277	4.230 x 10-4	0.065448
ADM	0.78886	0.471705	12.3595	4.388 x 10-4	0.0672879
KCNE4	0.62842	0.00732554	12.2157	4.739 x 10-4	0.0720438
ICAM1	0.617689	0.435174	12.1506	4.907 x 10-4	0.0739584
SNORA68	0.5895	2.86765	12.0944	5.057 x 10-4	0.0755721
BX842568.2.1	-0.558028	0.29071	11.9898	5.349 x 10-4	0.0792534
RP11-252I14.2.1	0.553683	0.389705	11.9486	5.469 x 10-4	0.0801987
EPCAM	0.667778	0.158463	11.9289	5.527 x 10-4	0.0801987
ADARB2-AS1	-0.593015	-0.190441	11.9064	5.594 x 10-4	0.0801987
SPATA2L	-0.551206	0.43663	11.9056	5.596 x 10-4	0.0801987
RAB1C	-0.589317	0.0254241	11.6847	6.302 x 10-4	0.0895712
SIK1	-0.511214	2.47813	11.6503	6.419 x 10-4	0.0905054
DNAJB5	-0.489547	2.76414	11.6007	6.593 x 10-4	0.0921063
SYT10	0.528953	2.42847	11.5879	6.638 x 10-4	0.0921063
PTGS2	0.538317	2.7798	11.5693	6.705 x 10-4	0.0922991
IGFL2	-0.59496	-0.360923	11.539	6.815 x 10-4	0.0926144
SSBP4	-0.535818	0.691262	11.534	6.834 x 10-4	0.0926144
RP11-1E4.1.1	0.507406	0.737168	11.4582	7.118 x 10-4	0.0949239
MTHFS	0.626966	-0.0635834	11.4496	7.151 x 10-4	0.0949239
C15orf59	-0.468398	4.34297	11.4386	7.193 x 10-4	0.0949239
TPX2	0.507751	1.12106	11.4314	8.221 x 10-4	0.0949239
MYOCD	0.567882	0.173969	11.3801	7.424 x 10-4	0.0968548
VWCE	-0.553651	0.630592	11.3117	7.702 x 10-4	0.0997446
SLC10A4	-0.550179	0.269901	11.2965	7.766 x 10-4	0.0998267
