# Supplementary material for: Transcriptomic Analysis Shows Decreased Cortical Expression of NR4A1, NR4A2 and RXRB in Schizophrenia and Provides Evidence for Nuclear Receptor Dysregulation
Source: PLoS One. 2016 Dec 16;11(12):e0166944. doi: 10.1371/journal.pone.0166944 (PMC5161508; doi:10.1371/journal.pone.0166944)
Supplement: S2 Table — a. EdgeR DE analysis using only common dispersion. b. EdgeR DE analysis using df = 350 equating to prion.n = 10. c. EdgeR DE analysis using df = 175 equating to prion.n = 5. d. EdgeR DE analysis using df = 70 equating to prion.n = 2. e. EdgeR DE analysis using current defaults (df = 10). (ZIP) [file pone.0166944.s007.zip › S2b Table.xlsx]

## Sheet: Table S2b
Gene	logFC	logCPM	LR	p-value	FDR
NR4A1	-1.13615	3.19801	52.447	4.420 x 10-13	7.728 x 10-9
HILPDA	1.34736	2.26936	49.3629	2.127 x 10-12	1.841 x 10-8
SERPINA3	2.17723	2.30161	48.5878	3.158 x 10-12	1.841 x 10-8
GABRE	1.1844	0.884943	45.2679	1.718 x 10-11	6.009 x 10-8
MTND2P28	2.41062	5.41453	45.5225	1.509 x 10-11	6.009 x 10-8
SOCS3	1.51939	0.919767	43.6025	4.023 x 10-11	1.172 x 10-7
AC099654.13	-1.38984	0.378961	41.9225	9.496 x 10-11	2.372 x 10-7
RGS1	-1.19069	1.9654	41.5334	1.159 x 10-10	2.532 x 10-7
CP	1.39125	2.02153	40.9569	1.556 x 10-10	3.023 x 10-7
KLF4	-0.990802	1.23068	39.5688	3.167 x 10-10	5.537 x 10-7
EIF2AP4	1.05997	-0.20841	36.4465	1.569 x 10-9	2.494 x 10-6
MTRNR2L1	-2.69413	10.8144	33.1361	8.593 x 10-9	1.252 x 10-5
ADAMTS9	0.941366	3.36222	31.4044	2.095 x 10-8	2.818 x 10-5
CLEC3B	-0.965616	0.506835	30.885	2.738 x 10-8	3.419 x 10-5
AL121959.1	-0.976068	3.52821	29.0201	7.163 x 10-8	8.349 x 10-5
PAPOLB	0.896884	-0.16076	27.9385	1.252 x 10-7	1.368 x 10-4
FOS	-0.787474	3.87528	26.001	3.412 x 10-7	3.509 x 10-4
AC055740.1	-0.823662	1.27459	23.8105	1.063 x 10-6	1.032 x 10-3
RP11-347C12.2.1	0.790458	0.672465	23.5526	1.215 x 10-6	1.118 x 10-3
DUSP1	-0.701531	4.02809	23.3826	1.328 x 10-6	1.161 x 10-3
OSMR	0.785496	2.69232	23.2357	1.433 x 10-6	1.193 x 10-3
ARC	-0.76877	2.62193	23.0481	1.580 x 10-6	1.256 x 10-3
ANKRD20A8P	-0.922265	0.38835	22.9284	1.682 x 10-6	1.278 x 10-3
MIR1255A	0.830988	-0.0648856	22.7296	1.865 x 10-6	1.304 x 10-3
SLC38A5	-0.730777	1.57308	22.7386	1.856 x 10-6	1.304 x 10-3
VCAM1	-0.772898	0.753277	22.3594	2.261 x 10-6	1.520 x 10-3
HES1	-0.732109	1.46932	22.1733	2.491 x 10-6	1.613 x 10-3
RTN4R	-0.684391	2.10997	22.028	2.687 x 10-6	1.678 x 10-3
AC068542.1	-0.985968	2.6873	21.82	2.995 x 10-6	1.805 x 10-3
RP1-140C12.2.1	-0.762512	0.130332	20.8978	4.845 x 10-6	2.823 x 10-3
C10orf10	0.731093	2.68206	20.6977	5.378 x 10-6	3.033 x 10-3
OAS2	-0.667103	1.83351	20.587	5.698 x 10-6	3.113 x 10-3
ANKRD26P3	-0.80658	1.63023	20.5237	5.890 x 10-6	3.120 x 10-3
ARRDC3	0.6377	4.56969	20.3467	6.460 x 10-6	3.322 x 10-3
SNORD116-24	0.641497	4.92161	20.2287	6.871 x 10-6	3.432 x 10-3
AC112229.7.1	0.764596	-0.25138	20.116	7.289 x 10-6	3.540 x 10-3
C19orf26	-0.760611	0.0512454	19.6385	9.357 x 10-6	4.421 x 10-3
RP4-599G15.3.1	0.701249	0.73595	19.4619	1.026 x 10-6	4.722 x 10-3
PPP1R3B	0.660741	0.943597	19.0864	1.249 x 10-6	5.206 x 10-3
RGPD4	-0.938449	-0.381115	19.1987	1.178 x 10-6	5.206 x 10-3
STAG3L3	-0.749283	0.212506	19.1287	1.222 x 10-6	5.206 x 10-3
TAS2R12	0.722956	0.756413	19.0844	1.251 x 10-6	5.206 x 10-3
RP11-274H2.5.1	0.782007	-0.209757	18.9493	1.342 x 10-5	5.458 x 10-3
RP11-728K20.1.1	0.924964	-0.563794	18.8973	1.379 x 10-5	5.481 x 10-3
AC015845.1	-0.75066	4.57687	18.7485	1.491 x 10-5	5.794 x 10-3
DUSP4	-0.66958	2.90401	18.6456	1.574 x 10-5	5.983 x 10-3
AP000936.1.1	-0.766439	-0.22712	18.4215	1.770 x 10-5	6.008 x 10-3
C9orf84	0.628365	2.2175	18.4699	1.726 x 10-5	6.008 x 10-3
CA12	0.760734	0.335604	18.5636	1.643 x 10-5	6.008 x 10-3
SCARNA14	0.782967	0.0596193	18.4382	1.755 x 10-5	6.008 x 10-3
SDIM1	-0.632046	2.56359	18.4039	1.787 x 10-5	6.008 x 10-3
TMEM240	-0.732235	-0.0346903	18.5335	1.669 x 10-5	6.008 x 10-3
CD163	0.797398	1.66393	18.2851	1.902 x 10-5	6.274 x 10-3
RP11-159J3.1.1	-0.756193	0.156939	18.2101	1.978 x 10-5	6.405 x 10-3
CCNA2	0.669874	0.504932	18.1367	2.056 x 10-5	6.419 x 10-3
HBB	0.734251	3.53648	18.153	2.039 x 10-5	6.419 x 10-3
ZNF442	0.644735	0.891554	17.7837	2.475 x 10-5	7.591 x 10-3
CRISPLD1	0.601748	2.10367	17.3547	3.101 x 10-5	9.006 x 10-3
GNRHR	0.616168	1.45032	17.3509	3.107 x 10-5	9.006 x 10-3
LCAT	-0.693556	0.258443	17.2988	3.194 x 10-5	9.006 x 10-3
RP11-50D9.3.1	0.623268	1.15489	17.3158	3.165 x 10-5	9.006 x 10-3
RPSAP53	-0.834394	0.122834	17.4201	2.996 x 10-5	9.006 x 10-3
AC011995.1.1	-0.631525	1.29669	17.2308	3.310 x 10-5	9.186 x 10-3
SNORD113-1	0.812115	0.606667	17.1207	3.508 x 10-5	9.582 x 10-3
CASKIN1	-0.608205	2.91802	17.0707	3.601 x 10-5	9.687 x 10-3
NMI	0.666901	0.230941	16.9118	3.916 x 10-5	0.0102751
RP11-238K6.1.1	0.710255	-0.150003	16.9012	3.938 x 10-5	0.0102751
ETV4	-0.689098	-0.166914	16.6264	4.551 x 10-5	0.0116354
RP11-386M24.6.1	0.699406	0.111673	16.6095	4.592 x 10-5	0.0116354
ADM	0.791891	0.471705	16.3074	5.385 x 10-5	0.0134501
PTRHD1	0.605843	1.51254	16.0716	6.099 x 10-5	0.0150187
GBAP1	-0.569255	2.26802	15.9412	6.534 x 10-5	0.0156488
ISG15	-0.665671	0.494404	15.954	6.490 x 10-5	0.0156488
COL5A3	-0.548303	3.85595	15.8635	6.808 x 10-5	0.0160839
IFI44L	-0.620799	2.61652	15.8031	7.029 x 10-5	0.0163846
RP11-499P20.2.1	0.591276	1.13191	15.7687	7.158 x 10-5	0.0164656
NOC4L	-0.668779	0.184183	15.6779	7.510x 10-5	0.0170505
ADRA1D	-0.649508	0.238147	15.6435	7.647 x 10-5	0.0171408
FLRT1	-0.571898	2.21047	15.4563	8.444 x 10-5	0.0186858
AC018890.6.1	0.673315	-0.291322	15.3598	8.886 x 10-5	0.0187359
FAM115C	0.637084	0.636216	15.4125	8.641 x 10-5	0.0187359
LINC00473	-0.581587	2.47913	15.3353	9.002 x 10-5	0.0187359
SNORD115-48	0.596459	3.52079	15.3369	8.994 x 10-5	0.0187359
SNORD15B	0.65834	6.96494	15.3778	8.802 x 10-5	0.0187359
RP11-443O13.3.1	0.636083	0.131159	15.2516	9.409 x 10-5	0.0193536
AC010975.1.1	0.613138	0.420205	15.1145	1.012 x 10-4	0.0205698
LOXHD1	-0.61541	0.875151	15.0751	1.033 x 10-4	0.0207618
SNORD6	0.605353	1.26476	14.7563	1.223 x 10-4	0.0243051
RP11-933H2.4.1	0.547553	1.87951	14.6078	1.324 x 10-4	0.0260015
ADAMTS9-AS2	0.528149	2.76946	14.5752	1.347 x 10-4	0.0261248
CSDA	0.608363	2.52732	14.557	1.360 x 10-4	0.0261248
ABCC12	-0.55217	2.16998	14.4332	1.452 x 10-4	0.0275971
MMP17	-0.580658	1.99943	14.3633	1.507 x 10-4	0.028332
RP6-201G10.2.1	0.627591	0.0240105	14.1011	1.732 x 10-4	0.0322207
HMG20B	-0.576502	0.622476	13.9584	1.869 x 10-4	0.034395
ANGPTL4	0.705324	1.57989	13.918	1.910 x 10-4	0.0347768
IL1R1	0.556777	1.70055	13.8646	1.965 x 10-4	0.0354092
TMEM221	-0.6064	0.260978	13.8008	2.032 x 10-4	0.0362589
ARL4A	0.526483	2.94761	13.7232	2.118 x 10-4	0.0370338
EPCAM	0.661035	0.158463	13.735	2.105 x 10-4	0.0370338
SNORA68	0.588481	2.86765	13.7017	2.143 x 10-4	0.0370886
ATP1A4	0.700956	0.759024	13.5214	2.359 x 10-4	0.0391942
GAL3ST4	-0.600423	0.46859	13.5322	2.345 x 10-4	0.0391942
RP11-252P19.3.1	-0.537702	2.13559	13.5691	2.299 x 10-4	0.0391942
RP11-364P2.2.1	-0.623101	-0.226003	13.4924	2.395 x 10-4	0.0391942
RP11-503E24.2.1	0.57324	0.677267	13.4897	2.399 x 10-4	0.0391942
SNORD23	-0.709924	-0.308236	13.5553	2.316 x 10-4	0.0391942
SNORA40	0.641505	0.0995346	13.4524	2.447 x 10-4	0.039611
CTC-359D24.3.1	0.630845	-0.284254	13.4339	2.471 x 10-4	0.0396362
GPT	-0.617059	-0.131777	13.3155	2.632 x 10-4	0.0418343
ICAM1	0.613569	0.435174	13.2725	2.693 x 10-4	0.0424201
DUSP5	-0.513665	2.38534	13.2556	2.718 x 10-4	0.0424216
DLK2	-0.608425	0.0570925	13.1853	2.821 x 10-4	0.0434457
KCNE4	0.626314	0.00732554	13.1778	2.833 x 10-4	0.0434457
MTHFS	0.632337	-0.0635834	13.0925	2.965 x 10-4	0.0450736
AC091167.4	-0.667243	1.59229	12.9773	3.153 x 10-4	0.0471138
RP11-54F2.1.1	-0.512229	2.5772	12.9901	3.131 x 10-4	0.0471138
MMD2	-0.491863	3.22698	12.9225	3.247 x 10-4	0.0481023
PTGS2	0.538327	2.7798	12.8184	3.432 x 10-4	0.0504246
ZNF385A	-0.491421	3.10244	12.7417	3.576 x 10-4	0.0520988
B4GALNT3	-0.519737	1.87881	12.6938	3.669 x 10-4	0.0530076
HBA2	0.638586	2.22006	12.5686	3.923 x 10-4	0.0562154
SYT10	0.529446	2.42847	12.5486	3.965 x 10-4	0.056359
PRELID2	0.49449	2.31241	12.4828	4.107 x 10-4	0.0579073
GADD45B	0.59529	2.36536	12.3822	4.334 x 10-4	0.0606226
RAB1C	-0.591907	0.0254241	12.3441	4.424 x 10-4	0.0613818
RP11-252I14.2.1	0.554965	0.389705	12.2943	4.544 x 10-4	0.0625465
SIK1	-0.511227	2.47813	12.2485	4.656 x 10-4	0.0631071
WNT7A	-0.49818	1.87789	12.2549	4.640 x 10-4	0.0631071
BX842568.2.1	-0.557916	0.29071	12.1923	4.799 x 10-4	0.0645347
SPATA2L	-0.551724	0.43663	12.1525	4.902 x 10-4	0.0654245
CTD-3110H11.1.1	0.621931	-0.185696	12.111	5.013 x 10-4	0.0663904
ADARB2-AS1	-0.592704	-0.190441	12.0934	5.060 x 10-4	0.0665158
FAM59B	-0.472483	3.29733	12.0636	5.142 x 10-4	0.0670813
AC073308.1	-0.838505	2.13644	11.9783	5.382 x 10-4	0.0685439
HLA-DRB5	-0.68206	-0.142108	11.9947	5.335 x 10-4	0.0685439
MRVI1-AS1	0.576493	0.32352	11.9686	5.410 x 10-4	0.0685439
MYOCD	0.567191	0.173969	12.0051	5.305 x 10-4	0.0685439
HPR	-0.585978	0.443095	11.9458	5.477 x 10-4	0.0688875
VWCE	-0.554287	0.630592	11.9279	5.530 x 10-4	0.0690572
DNAJB5	-0.489547	2.76414	11.8753	5.688 x 10-4	0.07053
IGFL2	-0.595707	-0.360923	11.8427	5.789 x 10-4	0.0707715
SNORD12B	0.567307	3.5123	11.8437	5.786 x 10-4	0.0707715
DRD5	-0.555483	0.301639	11.7795	5.989 x 10-4	0.0727083
COL4A1	0.505838	2.39338	11.7451	6.100 x 10-4	0.0730486
SSBP4	-0.536374	0.691262	11.7539	6.072 x 10-4	0.0730486
NKAIN4	-0.535202	1.87325	11.6676	6.360 x 10-4	0.0753235
RP11-945C19.1.1	-0.601873	-0.278032	11.6627	6.376 x 10-4	0.0753235
SLC10A4	-0.549803	0.269901	11.6502	6.420 x 10-4	0.0753243
RP11-677N16.1.1	0.573499	-0.125754	11.6364	6.467 x 10-4	0.0753779
TPX2	0.507779	1.12106	11.5906	6.629 x 10-4	0.0767488
SNORD115-21	0.539385	3.1092	11.5349	6.830 x 10-4	0.0785612
C15orf59	-0.468423	4.34297	11.5147	6.905 x 10-4	0.0788988
ROS1	0.501312	3.42103	11.4786	7.040 x 10-4	0.079923
RPL21	0.536179	0.961769	11.4473	7.160 x 10-4	0.0807583
RP11-1E4.1.1	0.507392	0.737168	11.3107	7.706 x 10-4	0.0863614
ADRA1B	-0.499404	1.72603	11.2806	7.832 x 10-4	0.0865209
LMO7-AS1	0.520858	0.678455	11.272	7.869 x 10-4	0.0865209
NT5DC2	-0.506228	1.74832	11.2947	7.773 x 10-4	0.0865209
ATG4D	-0.520863	1.09205	11.2584	7.926 x 10-4	0.0866102
RP11-624C23.1.1	0.521203	0.571833	11.2152	8.113 x 10-4	0.0875532
RP11-760H22.2.1	0.575257	0.0494035	11.2169	8.106 x 10-4	0.0875532
AC016910.1.1	0.51705	0.66268	11.0972	8.646 x 10-4	0.091105
EFHA2	0.481277	5.7694	11.063	8.807 x 10-4	0.091105
GADD45A	0.483779	2.57168	11.0728	8.760 x 10-4	0.091105
J01415.16	0.569923	0.661964	11.0866	8.695 x 10-4	0.091105
LRFN4	-0.521102	0.867378	11.1147	8.565 x 10-4	0.091105
RP5-881P19.6.1	0.55042	-0.0379796	11.0848	8.704 x 10-4	0.091105
SOHLH1	-0.502047	1.08324	11.0783	8.734 x 10-4	0.091105
PER2	-0.459215	3.91624	11.0375	8.929 x 10-4	0.0918249
FGF2	0.490359	4.23689	11.0023	9.100 x 10-4	0.0930386
IFI44	-0.476767	2.09901	10.9888	9.166 x 10-4	0.0931716
OSBPL7	-0.490016	1.55242	10.9159	9.534 x 10-4	0.0963505
EGR4	-0.597873	-0.316769	10.88	9.721 x 10-4	0.0971119
SNX29P2	0.509238	0.541777	10.8831	9.705 x 10-4	0.0971119
IFITM2	0.55789	0.560043	10.8527	9.865 x 10-4	0.0979937
RP11-204J18.3.1	0.50106	1.097	10.8403	9.932 x 10-4	0.0980976
