# Supplementary material for: Transcriptomic Analysis Shows Decreased Cortical Expression of NR4A1, NR4A2 and RXRB in Schizophrenia and Provides Evidence for Nuclear Receptor Dysregulation
Source: PLoS One. 2016 Dec 16;11(12):e0166944. doi: 10.1371/journal.pone.0166944 (PMC5161508; doi:10.1371/journal.pone.0166944)
Supplement: S2 Table — a. EdgeR DE analysis using only common dispersion. b. EdgeR DE analysis using df = 350 equating to prion.n = 10. c. EdgeR DE analysis using df = 175 equating to prion.n = 5. d. EdgeR DE analysis using df = 70 equating to prion.n = 2. e. EdgeR DE analysis using current defaults (df = 10). (ZIP) [file pone.0166944.s007.zip › S2a Table.xlsx]

## Sheet: Table S2a
Gene	logFC	logCPM	LR	p-value	FDR
MTND2P28	2.3873	5.41453	207.657	4.457 x 10-47	7.793 x 10-43
MTRNR2L1	-2.6913	10.8144	188.504	6.744 x 10-43	5.896 x 10-39
SERPINA3	2.05667	2.30161	150.06	1.682 x 10-34	9.801 x 10-31
SOCS3	1.53858	0.919767	95.5022	1.477 x 10-22	6.457 x 10-19
CP	1.3797	2.02153	83.9059	5.189 x 10-20	1.814 x 10-16
HILPDA	1.33817	2.26936	79.28	5.390 x 10-19	1.571 x 10-15
AC099654.13	-1.371	0.378961	69.5991	7.267 x 10-17	1.815 x 10-13
RGS1	-1.1974	1.9654	66.8348	2.952 x 10-16	6.452 x 10-13
NR4A1	-1.1378	3.19801	65.3054	6.415 x 10-16	1.246 x 10-12
GABRE	1.17786	0.884943	59.0039	1.574 x 10-14	2.751 x 10-11
AL121959.1	-0.98218	3.52821	49.1605	2.358 x 10-12	3.749 x 10-9
AC068542.1	-0.988487	2.6873	47.2441	6.267 x 10-12	9.131 x 10-9
ADAMTS9	0.942145	3.36222	44.6259	2.385 x 10-11	3.208 x 10-8
KLF4	-0.990835	1.23068	44.1627	3.022 x 10-11	3.774 x 10-8
EIF2AP4	1.05834	-0.20841	38.4302	5.675 x 10-10	6.614 x 10-7
CLEC3B	-0.963447	0.506835	37.669	8.382 x 10-10	9.159 x 10-7
AC073308.1	-0.88458	2.13644	36.8225	1.294 x 10-9	1.331 x 10-6
ANKRD20A8P	-0.911505	0.38835	33.4054	7.482 x 10-9	7.267 x 10-6
FOS	-0.787912	3.87528	32.401	1.254 x 10-8	1.154 x 10-5
RGPD4	-0.984772	-0.381115	31.9389	1.591 x 10-8	1.391 x 10-5
AC055740.1	-0.833309	1.27459	30.9718	2.618 x 10-8	2.180 x 10-5
OSMR	0.785106	2.69232	30.4932	3.350 x 10-8	2.662 x 10-5
ANKRD26P3	-0.796979	1.63023	29.8545	4.657 x 10-8	3.533 x 10-5
ARC	-0.770954	2.62193	29.7759	4.850 x 10-8	3.533 x 10-5
AC015845.1	-0.749032	4.57687	29.1742	6.615 x 10-8	4.626 x 10-5
PAPOLB	0.897351	-0.16076	28.9907	7.273 x 10-8	4.890 x 10-5
RP11-728K20.1.1	0.930413	-0.563794	27.8464	1.313 x 10-7	8.504 x 10-5
SNORD113-1	0.828459	0.606667	27.6268	1.471 x 10-7	9.186 x 10-5
HBB	0.731354	3.53648	27.445	1.616 x 10-7	9.744 x 10-5
CD163	0.772614	1.66393	27.1919	1.842 x 10-7	1.074 x 10-4
C10orf10	0.730181	2.68206	26.8786	2.166 x 10-7	1.222 x 10-4
RP11-347C12.2.1	0.791792	0.672465	26.6209	2.475 x 10-7	1.352 x 10-4
RPSAP53	-0.829659	0.122834	26.1537	3.153 x 10-7	1.670 x 10-4
DUSP1	-0.70129	4.02809	25.5933	4.215 x 10-7	2.167 x 10-4
VCAM1	-0.773964	0.753277	25.3159	4.867 x 10-7	2.394 x 10-4
MIR1255A	0.828626	-0.0648856	25.2911	4.930 x 10-7	2.394 x 10-4
ADM	0.796951	0.471705	25.1406	5.330 x 10-7	2.518 x 10-4
SLC38A5	-0.730969	1.57308	24.9376	5.922 x 10-7	2.724 x 10-4
SNORD116-18	0.755144	3.19759	24.7232	6.618 x 10-7	2.967 x 10-4
HES1	-0.731309	1.46932	24.5995	7.057 x 10-7	3.084 x 10-4
CA12	0.764188	0.335604	23.2786	1.401 x 10-6	5.976 x 10-4
DUSP4	-0.671125	2.90401	22.7936	1.804 x 10-6	7.421 x 10-4
RTN4R	-0.684347	2.10997	22.7707	1.825 x 10-6	7.421 x 10-4
TAS2R12	0.724162	0.756413	22.4272	2.183 x 10-6	8.673 x 10-4
SNORD15B	0.658508	6.96494	22.3205	2.307 x 10-6	8.964 x 10-4
RP1-140C12.2.1	-0.760974	0.130332	22.172	2.493 x 10-6	9.474 x 10-4
ATP1A4	0.730044	0.759024	22.0813	2.613 x 10-6	9.545 x 10-4
RP11-274H2.5.1	0.783705	-0.209757	22.0761	2.621 x 10-6	9.545 x 10-4
SNORD116-24	0.641454	4.92161	21.7356	3.129 x 10-6	1.074 x 10-3
ANGPTL4	0.70512	1.57989	21.73	3.138 x 10-6	1.074 x 10-3
RP11-159J3.1.1	-0.762106	0.156939	21.7231	3.150 x 10-6	1.074 x 10-3
C19orf26	-0.760885	0.0512454	21.6957	3.195 x 10-6	1.074 x 10-3
STAG3L3	-0.74579	0.212506	21.4633	3.607 x 10-6	1.190 x 10-3
OAS2	-0.666719	1.83351	21.4045	3.719 x 10-6	1.204 x 10-3
ARRDC3	0.637611	4.56969	21.3535	3.819 x 10-6	1.214 x 10-3
RP4-599G15.3.1	0.703463	0.73595	21.2058	4.125 x 10-6	1.288 x 10-3
AP000936.1.1	-0.764731	-0.22712	20.9953	4.604 x 10-6	1.412 x 10-3
SCARNA14	0.766803	0.0596193	20.903	4.831 x 10-6	1.456 x 10-3
AC112229.7.1	0.764834	-0.25138	20.8476	4.973 x 10-6	1.474 x 10-3
AC091167.4	-0.671009	1.59229	20.7408	5.258 x 10-6	1.532 x 10-3
AC016683.6.1	-0.687108	2.55831	20.6129	5.622 x 10-6	1.611 x 10-3
SDIM1	-0.631302	2.56359	20.0994	7.352 x 10-6	2.073 x 10-3
C9orf84	0.628882	2.2175	19.7634	8.765 x 10-6	2.432 x 10-3
RP11-386M24.6.1	0.7062	0.111673	19.5614	9.742 x 10-6	2.661x 10-3
TMEM240	-0.733833	-0.0346903	19.5106	1.000 x 10-5	2.691 x 10-3
PPP1R3B	0.660716	0.943597	19.3798	1.071 x 10-5	2.811 x 10-3
HBA2	0.630085	2.22006	19.3692	1.077 x 10-5	2.811 x 10-3
IFI44L	-0.6173	2.61652	19.3246	1.103 x 10-5	2.835 x 10-3
CASKIN1	-0.609015	2.91802	18.8471	1.416 x 10-5	3.588 x 10-3
CCNA2	0.669436	0.504932	18.7805	1.467 x 10-5	2.663 x 10-3
RP11-238K6.1.1	0.710653	-0.150003	18.6896	1.538 x 10-5	3.788 x 10-3
CSDA	0.609364	2.52732	18.5712	1.637 x 10-5	3.972 x 10-3
SNORD115-48	0.596684	3.52079	18.5462	1.658 x 10-5	3.972 x 10-3
LCAT	-0.694274	0.258443	18.3571	1.831 x 10-5	4.327 x 10-3
ZNF442	0.6439	0.891554	18.3022	1.885 x 10-5	4.394 x 10-3
AC011995.1.1	-0.631788	1.29669	18.2117	1.977 x 10-5	4.547x 10-3
ISG15	-0.667986	0.494404	18.1206	2.073 x 10-5	4.708 x 10-3
SNORD23	-0.726094	-0.308236	17.8262	2.420x 10-5	5.377 x 10-3
GNRHR	0.616274	1.45032	17.8186	2.430 x 10-5	5.377 x 10-3
RP11-50D9.3.1	0.623359	1.15489	17.7757	2.485 x 10-5	5.431 x 10-3
CRISPLD1	0.601529	2.10367	17.7455	2.525 x 10-5	5.450 x 10-3
NMI	0.667043	0.230941	17.6821	2.611 x 10-5	5.566 x 10-3
PTRHD1	0.60673	1.51254	17.4198	2.997 x 10-5	6.245 x 10-3
NOC4L	-0.668893	0.184183	17.4176	3.000 x 10-5	6.245 x 10-3
GADD45B	0.594095	2.36536	17.2723	3.239 x 10-5	6.649 x 10-3
ETV4	-0.690175	-0.166914	17.2537	3.271 x 10-5	6.649 x 10-3
LINC00473	-0.581033	2.47913	17.0144	3.710 x 10-5	7.455 x 10-3
FAM115C	0.633012	0.636216	16.9554	3.827 x 10-5	7.603 x 10-3
SNORD6	0.604485	1.26476	16.7946	4.165 x 10-5	8.182 x 10-3
ADRA1D	-0.649679	0.238147	16.658	4.476 x 10-5	8.683 x 10-3
HLA-DRB5	-0.685238	-0.142108	16.6397	4.520 x 10-5	8.683 x 10-3
SNORD12B	0.566236	3.5123	16.5807	4.662 x 10-5	8.860 x 10-3
SNORA68	0.586627	2.86765	16.5088	4.842 x 10-5	9.015 x 10-3
LOXHD1	-0.616806	0.875151	16.5069	4.847 x 10-5	9.015 x 10-3
MMP17	-0.581978	1.99943	16.4172	5.082 x 10-5	9.353 x 10-3
EPCAM	0.651485	0.158463	16.3412	5.290 x 10-5	9.634 x 10-3
AC018890.6.1	0.674942	-0.291322	16.1258	5.927 x 10-5	0.010683
FLRT1	-0.572319	2.21047	16.0894	6.042 x 10-5	0.0107788
GBAP1	-0.569244	2.26802	16.044	6.189 x 10-5	0.0109291
COL5A3	-0.548301	3.85595	15.8376	6.902 x 10-5	0.012053
RP11-443O13.3.1	0.636391	0.131159	15.8197	6.967 x 10-5	0.012053
RP11-499P20.2.1	0.591275	1.13191	15.8022	7.032 x 10-5	0.012053
S100A9	0.616165	0.580551	15.4346	8.541 x 10-5	0.0142408
AC010975.1.1	0.613308	0.420205	15.4335	8.546 x 10-5	0.0142408
MTHFS	0.639687	-0.0635834	15.432	8.553 x 10-5	0.0142408
RP6-201G10.2.1	0.629193	0.0240105	15.2583	9.376 x 10-5	0.0154646
PAX8	-0.662692	-0.0289647	15.1921	9.711 x 10-5	0.0158669
MT1X	0.599728	0.884186	15.1427	9.968 x 10-5	0.0161366
ABCC12	-0.5525	2.16998	15.1245	1.007 x 10-4	0.0161439
SNORD115-21	0.538765	3.1092	14.9592	1.099 x 10-4	0.0174613
PTGS2	0.538346	2.7798	14.8535	1.162 x 10-4	0.0182676
ICAM1	0.607561	0.435174	14.8361	1.173 x 10-4	0.0182676
GAL3ST4	-0.600114	0.46859	14.8232	1.181 x 10-4	0.0182676
IL1R1	0.55659	1.70055	14.8024	1.194 x 10-4	0.0183084
CDKN1A	0.566609	1.62959	14.6954	1.264 x 10-4	0.0192096
SNORA40	0.634509	0.0995346	14.6752	1.277 x 10-4	0.0192489
RP11-933H2.4.1	0.54754	1.87951	14.584	1.340 x 10-4	0.0200307
TMEM221	-0.60704	0.260978	14.5561	1.360 x 10-4	0.0201569
KCNE4	0.623534	0.00732554	14.4073	1.472 x 10-4	0.0216302
RP11-252P19.3.1	-0.53716	2.13559	14.3068	1.553 x 10-4	0.0226268
ADAMTS9-AS2	0.528104	2.76946	14.2891	1.568 x 10-4	0.0226508
RP11-503E24.2.1	0.574418	0.677267	14.2575	1.594 x 10-4	0.0228464
CTC-359D24.3.1	0.630323	-0.284254	14.1904	1.652 x 10-4	0.0234826
ARL4A	0.526523	2.94761	14.1643	1.675 x 10-4	0.0235062
HPR	-0.590328	0.443095	14.1582	1.681 x 10-4	0.0235062
HMG20B	-0.576572	0.622476	14.02	1.809 x 10-4	0.0249981
SYT10	0.530192	2.42847	14.0126	1.816 x 10-4	0.0249981
DLK2	-0.611141	0.0570925	13.9739	1.854 x 10-4	0.025318
CTD-3110H11.1.1	0.626349	-0.185696	13.8461	1.984 x 10-4	0.0268902
GPT	-0.616719	-0.131777	13.7974	2.036 x 10-4	0.0273017
J01415.16	0.576206	0.661964	13.7886	2.046 x 10-4	0.0273017
RP11-364P2.2.1	-0.623723	-0.226003	13.7594	2.078 x 10-4	0.0275196
CHI3L1	0.545472	3.37515	13.6421	2.212 x 10-4	0.0289744
NKAIN4	-0.535936	1.87325	13.6344	2.221 x 10-4	0.0289744
MRVI1-AS1	0.579435	0.32352	13.5882	2.276 x 10-4	0.0294762
RP11-54F2.1.1	-0.5122	2.5772	13.2455	2.732 x 10-4	0.0350739
DUSP5	-0.513667	2.38534	13.2345	2.748 x 10-4	0.0350739
RAB1C	-0.594952	0.0254241	13.1476	2.879 x 10-4	0.0364713
J01415.18	-0.490744	10.1345	13.1233	2.916 x 10-4	0.0366821
SIK1	-0.511245	2.47813	13.0893	2.970 x 10-4	0.0370865
B4GALNT3	-0.519535	1.87881	13.0362	3.055 x 10-4	0.0378825
RP11-760H22.2.1	0.581099	0.0494035	13.022	3.079 x 10-4	0.0379034
IFITM2	0.557589	0.560043	12.9903	3.131 x 10-4	0.0382808
ROS1	0.501389	3.42103	12.9481	3.203 x 10-4	0.0388819
RP11-945C19.1.1	-0.602819	-0.278032	12.9118	3.265 x 10-4	0.039126
HBA1	0.532713	1.317	12.9105	3.267 x 10-4	0.039126
EGR4	-0.607626	-0.316769	12.8242	3.422 x 10-4	0.0406941
BAG3	0.511067	2.17649	12.7829	3.498 x 10-4	0.0409328
MYOCD	0.566397	0.173969	12.7776	3.508 x 10-4	0.0409328
FGF2	0.490542	4.23689	12.766	3.530 x 10-4	0.0409328
COL4A1	0.505593	2.39338	12.7411	3.577 x 10-4	0.0409328
SNORD115-40	0.486878	5.07252	12.7383	3.582 x 10-4	0.0409328
VWCE	-0.555099	0.630592	12.7298	3.599 x 10-4	0.0409328
RPL21	0.536339	0.961769	12.7262	3.606 x 10-4	0.0409328
RP11-252I14.2.1	0.556487	0.389705	12.7109	3.635 x 10-4	0.0409924
CARTPT	0.498303	2.9102	12.6994	3.658 x 10-4	0.0409924
CD44	0.499655	3.19814	12.6704	3.715 x 10-4	0.0413686
MMD2	-0.492047	3.22698	12.5798	3.899 x 10-4	0.0431483
SELPLG	-0.525137	1.39181	12.4668	4.142 x 10-4	0.0452427
ZNF385A	-0.491394	3.10244	12.4598	4.158 x 10-4	0.0452427
SPATA2L	-0.552353	0.43663	12.4561	4.166 x 10-4	0.0452427
BX842568.2.1	-0.557782	0.29071	12.4341	4.216 x 10-4	0.0454954
DRD5	-0.557317	0.301639	12.406	4.280 x 10-4	0.045901
EFHA2	0.481315	5.7694	12.3213	4.478 x 10-4	0.0477383
ADARB2-AS1	-0.592356	-0.190441	12.3064	4.514 x 10-4	0.0478296
PRELID2	0.494533	2.31241	12.2622	4.622 x 10-4	0.0484156
RP11-677N16.1.1	0.574549	-0.125754	12.2409	4.675 x 10-4	0.0484156
NT5DC2	-0.507961	1.74832	12.2406	4.676 x 10-4	0.0484156
DNAJB5	-0.489548	2.76414	12.239	4.680 x 10-4	0.0484156
NPAS4	0.537326	0.995536	12.2267	4.711 x 10-4	0.0484488
IGFL2	-0.596543	-0.360923	12.1921	4.799 x 10-4	0.0490685
SLC10A4	-0.549332	0.269901	12.0763	5.107 x 10-4	0.0519065
NFIC	-0.492216	2.32985	12.0422	5.201 x 10-4	0.0521964
ATG4D	-0.522395	1.09205	12.0318	5.230 x 10-4	0.0521964
SSBP4	-0.537059	0.691262	12.0259	5.247 x 10-4	0.0521964
WNT7A	-0.498031	1.87789	12.0231	5.255 x 10-4	0.0521964
LRFN4	-0.523045	0.867378	11.9426	5.486 x 10-4	0.0541921
FOSB	0.503971	1.49446	11.9243	5.541 x 10-4	0.0544209
AL136219.1	0.488662	2.32153	11.8961	5.625 x 10-4	0.0544239
FKBP5	0.481545	4.12328	11.8961	5.625 x 10-4	0.0544239
ADRA1B	-0.499713	1.72603	11.893	5.634 x 10-4	0.0544239
RUNX1	0.509214	1.20707	11.8319	5.822 x 10-4	0.0558268
GADD45A	0.483414	2.57168	11.8252	5.844 x 10-4	0.0558268
RN5-8S6	-0.572942	0.0730541	11.789	5.958 x 10-4	0.0561186
LMO7-AS1	0.52215	0.678455	11.7869	5.965 x 10-4	0.0561186
TPX2	0.507813	1.12106	11.7852	5.970 x 10-4	0.0561186
SNORD105	-0.501075	1.80198	11.6747	6.336 x 10-4	0.0592339
FAM59B	-0.472639	3.29733	11.632	6.483 x 10-4	0.0600843
RP11-624C23.1.1	0.521759	0.571833	11.6283	6.495 x 10-4	0.0600843
C15orf59	-0.468455	4.34297	11.615	6.542 x 10-4	0.0602001
RP11-204J18.3.1	0.50159	1.097	11.4551	7.130 x 10-4	0.065262
RP5-881P19.6.1	0.55013	-0.0379796	11.4216	7.260 x 10-4	0.0660837
AL606830.1	-0.458324	8.89158	11.4116	7.299 x 10-4	0.0660837
AC016910.1.1	0.516964	0.66268	11.4029	7.333 x 10-4	0.0660837
AC016722.2.1	-0.562428	-0.200132	11.3929	7.372 x 10-4	0.0660982
SNORD88A	-0.522022	1.30211	11.2734	7.863 x 10-4	0.0699071
CD320	-0.506775	0.971265	11.2699	7.877 x 10-4	0.0699071
RPL13P2	-0.54287	0.182521	11.2559	7.937 x 10-4	0.0700809
IFI44	-0.476541	2.09901	11.2309	8.044 x 10-4	0.0706311
SOHLH1	-0.502375	1.08324	11.2228	8.080 x 10-4	0.0706311
IMPG1	0.506582	0.730373	11.2097	8.137 x 10-4	0.0707777
HSPA12B	-0.537716	0.190928	11.1799	8.269 x 10-4	0.071475
OSBPL7	-0.489583	1.55242	11.1649	8.336 x 10-4	0.071475
TBX3	-0.516672	0.458147	11.1588	8.363 x 10-4	0.071475
SEPHS1P4	-0.555504	-0.131356	11.1507	8.400 x 10-4	0.071475
RP11-1E4.1.1	0.507377	0.737168	11.1439	8.431 x 10-4	0.071475
COL9A2	-0.466895	2.74234	11.1369	8.463 x 10-4	0.071475
PER2	-0.459229	3.91624	11.1091	8.591 x 10-4	0.072206
TMEM160	-0.540261	0.0341812	11.0664	8.790 x 10-4	0.0732783
RP11-478C1.8.1	0.537122	0.163265	11.0573	8.834 x 10-4	0.0732783
FAM189A2	0.470196	2.8701	11.0552	8.844 x 10-4	0.0732783
LRRC19	0.526476	0.137803	11.022	9.004 x 10-4	0.073985
AL139240.1	0.475091	4.53437	11.0199	9.014 x 10-4	0.073985
HHATL	-0.461599	3.24651	10.9835	9.193 x 10-4	0.0749241
LL0XNC01-16G2.1.1	0.513916	0.705819	10.9792	9.214 x 10-4	0.0749241
CRLF1	-0.480485	1.93255	10.9361	9.431 x 10-4	0.0761953
RMI2	0.512943	0.395434	10.927	9.477 x 10-4	0.0761953
SNX29P2	0.50925	0.541777	10.9021	9.606 x 10-4	0.0761953
C1orf110	-0.529962	0.0365597	10.9012	9.610 x 10-4	0.0761953
AC140542.2.1	-0.504151	0.712174	10.8962	9.636 x 10-4	0.0761953
RP11-115D7.3.1	-0.458035	3.4086	10.8924	9.656 x 10-4	0.0761953
AP000857.3.1	0.546036	-0.193229	10.8887	9.675 x 10-4	0.0761953
RP4-693M11.3.1	0.483288	1.21389	10.8144	1.007 x 10-3	0.0789588
FHAD1	-0.493787	0.986626	10.801	1.014 x 10-3	0.0791763
RP11-255J3.2.1	-0.546006	-0.216103	10.7725	1.030 x 10-3	0.0800234
SPRY4	-0.451033	3.94613	10.7649	1.034 x 10-3	0.0800234
NDUFA5	0.449243	5.51801	10.7293	1.055 x 10-3	0.0812189
RP11-762H8.2.1	0.542915	-0.204107	10.7002	1.071 x 10-3	0.0821444
SPATA1	0.498683	0.622111	10.6567	1.097x 10-3	0.083731
BCAM	-0.521106	0.235472	10.6147	1.122 x 10-3	0.0846394
RP11-527F13.1.1	0.532991	-0.0887131	10.6133	1.123 x 10-3	0.0846394
B4GALT2	-0.451779	3.35649	10.608	1.126 x 10-3	0.0846394
ZNF732	0.508613	0.389176	10.6047	1.128 x 10-3	0.0846394
RP11-494K3.2.1	-0.511621	0.339808	10.5749	1.146 x 10-3	0.0856455
RP4-599G15.7.1	0.482684	1.22877	10.535	1.171 x 10-3	0.0869385
SNORA2B	0.514985	0.876931	10.5315	1.174 x 10-3	0.0869385
RP11-286B14.1.1	0.459486	2.21256	10.5119	1.186 x 10-3	0.0874969
TOR2A	-0.500444	0.655512	10.5038	1.191 x 10-3	0.0875117
SLC4A2	-0.489968	1.00235	10.4819	1.205 x 10-3	0.0879581
SNX16	0.449723	2.99891	10.4789	1.207 x 10-3	0.0879581
TRIP13	0.521322	0.011851	10.4133	1.251 x 10-3	0.0906863
H2AFJ	0.517709	0.227192	10.3903	1.267 x 10-3	0.0906863
SUGT1P2	0.516011	0.166237	10.3819	1.273 x 10-3	0.0906863
FAM57B	-0.482088	1.16997	10.3819	1.273 x 10-3	0.0906863
SCARNA13	0.493561	1.21129	10.3815	1.273 x 10-3	0.0906863
SNORD42A	0.453609	2.53737	10.3769	1.276 x 10-3	0.0906863
SNORD12C	0.447828	3.94119	10.3538	1.292 x 10-3	0.0914533
RP11-16E18.3.1	0.49749	0.425964	10.3376	1.303 x 10-3	0.0917438
TM7SF4	-0.540255	-0.36147	10.3331	1.307 x 10-3	0.0917438
CCL28	0.516311	0.107272	10.3119	1.322 x 10-3	0.092431
FCGBP	-0.526328	0.121486	10.2926	1.336 x 10-3	0.0930322
HK2	0.476255	1.36966	10.2769	1.347 x 10-3	0.0934552
RP11-71N10.1.1	0.496372	0.542983	10.2486	1.368 x 10-3	0.0945236
PWRN2	0.530527	-0.141457	10.2298	1.382 x 10-3	0.0948001
SNORA14B	0.443621	5.88519	10.2287	1.383 x 10-3	0.0948001
MUC12	-0.526258	-0.145736	10.185	1.416 x 10-3	0.0966956
RNU2-7P	0.576431	-0.472427	10.1662	1.430 x 10-3	0.0973047
CRYZ	0.442253	3.02487	10.1267	1.461 x 10-3	0.0990263
MCOLN1	-0.450625	2.37182	10.1138	1.472 x 10-3	0.0993391
