# Supplementary material for: Transcriptomic Analysis Shows Decreased Cortical Expression of NR4A1, NR4A2 and RXRB in Schizophrenia and Provides Evidence for Nuclear Receptor Dysregulation
Source: PLoS One. 2016 Dec 16;11(12):e0166944. doi: 10.1371/journal.pone.0166944 (PMC5161508; doi:10.1371/journal.pone.0166944)
Supplement: S3 Table — (XLSX) [file pone.0166944.s008.xlsx]

## Sheet: Table S3
Gene	Total		Control		Schizophrenia
	r-value	p-value	r-value	p-value	r-value	p-value
NR4A1/ Nur77	-0.419	3 x 10-4	-0.491	0.002	-0.362	0.033
NR4A2/Nurr1	-0.515	4 x 10-6	-0.606	9 x 10-5	-0.458	0.006
NR4A3/Nor1	-0.33	0.005	-0.341	0.045	-0.328	0.05
