# Supplementary material for: Transcriptomic Analysis Shows Decreased Cortical Expression of NR4A1, NR4A2 and RXRB in Schizophrenia and Provides Evidence for Nuclear Receptor Dysregulation
Source: PLoS One. 2016 Dec 16;11(12):e0166944. doi: 10.1371/journal.pone.0166944 (PMC5161508; doi:10.1371/journal.pone.0166944)
Supplement: S4 Table — (XLSX) [file pone.0166944.s009.xlsx]

## Sheet: Table S4
Function	Genes regulated by NR4A family
Cell proliferation and apoptosis	E2F1, CDKN1A, CCND1, TNF, SKP2, BRE, IL1B, VEGFA, ESR1, NFKBIA, BIRC5, INHA, BIRC2, GDNF, DDIT3, CRYAB, PRKCA, STAT1
Neuron differentiation, axonogeneiss, dendrite development	BDNF, NRP1, TH, DCX, PITX3, TUBB3, CYP17A1, AR, HIF1A, SLC2A2, ALDOC, TH, ESR1, INHA, GDNF,STAR, TNF, COL1A1, GRIK5 SLC6A3, GCH1
Energy homeostasis	G6PC, HIF1A, SLC2A2, SLC2A4, PPARG, SERPINE1, PYGM, PHKA1, ENO3, ALDOC, ENO3, FBP2, FOXA1
Hormone biosynthesis and regulation	HSD3B2, CYP17A1, CYP27B1, STAR, CYP11B2, FSHB
Immune processes	ICAM1, TNF, INS, IL1B, NOS2, FOXP3, IL2, APOA1
Cell motility	ICAM1, HIF1A, VEGFA, DCX, GDNF, APOA1, APOA5, IL1B, NRP1, PRKCA, THBS1, TNF, VCAM1
Transcriptional regulation	E2F1, ICAM1, AR, ESR1, HIF1A, VEGFA, NFKBIA, NR4A2, NR4A3, GDNF, DDIT3, NANOG
Dopamine biosynthesis	GCH1, SLC6A3,
